# Supplementary material for: Seed Weight and Trade-Offs: An Experiment in False Rhodes Grasses under Different Aridity Conditions
Source: Plants (Basel). 2022 Oct 28;11(21):2887. doi: 10.3390/plants11212887 (PMC9654868; doi:10.3390/plants11212887)
Supplement: Supplementary file 1 [file plants-11-02887-s001.zip]

Archive with 1 entries (1 files):
- plants-1917247-supplementary.pdf
